# Supplementary material for: Epidemiological characteristics of obstructive sleep apnea in a hospital-based historical cohort in Lebanon
Source: PLoS One. 2020 May 15;15(5):e0231528. doi: 10.1371/journal.pone.0231528 (PMC7228052; doi:10.1371/journal.pone.0231528)
Supplement: S1 Data — (ZIP) [file pone.0231528.s005.zip]

Archive with 1 entries (1 files):
- Sleep Apnea Study - Data for PLOS One.sav
